# Supplementary material for: Leaf Traits Explain the Growth Variation and Nitrogen Response of Eucalyptus urophylla × Eucalyptus grandis and Dalbergia odorifera in Mixed Culture
Source: Plants (Basel). 2024 Mar 29;13(7):988. doi: 10.3390/plants13070988 (PMC11013580; doi:10.3390/plants13070988)
Supplement: Supplementary file 1 [file plants-13-00988-s001.zip]

Archive with 1 entries (1 files):
- plants-2859534-supplementary.pdf
